# Supplementary material for: Study on Floral Syndrome and Breeding System of an Endangered Species Rhododendron nymphaeoides
Source: Ecol Evol. 2025 Dec 22;15(12):e72812. doi: 10.1002/ece3.72812 (PMC12723190; doi:10.1002/ece3.72812)
Supplement: Supplementary file 1 — Table S1: Raw data of floral syndrome and breeding system of Rhododendron nymphaeoides. [file ECE3-15-e72812-s001.xlsx]

## Sheet: Flowering amplitudes curves 
Days of flowering/d	Number of flower opening	Total number of flowers	Percentage of flower opening/%
1	2	120	1.67
2	6	120	3
3	10	120	5
4	8	120	6
5	15	120	8.73
6	18	120	16
7	25	120	32.6
8	8	120	8
9	6	120	5
10	5	120	4
11	7	120	3
12	4	120	2.5
13	3	120	2
14	2	120	1.67
15	1	120	0.83

## Sheet: Floral syndrome 
No.	Petal length/mm	Petal width/mm	Flower diameter/mm	Length of corolla tube/mm	Stigma diameter/mm	Style length/mm	Pedicel length/mm	Length of the shortest filament/mm	Length of the longest filament/mm	Shortest distance of stigma to anthers/mm	Anther length/mm	Ovary length/mm	Ovary width/mm	Nectar volume/μL	Sugar concentration/%	The peak of the reflection spectrum of the upper petals/nm	The peak of the reflection spectrum of the lower petals/nm
1	25.77	21.31	54.09	18.75	2.4	27.62	20.03	10.64	18.75	10.08	1.86	5.44	3.73	10.56	22.74	342.65	358.3
2	21.08	20.43	45.08	17.62	2.26	26.61	18.89	7.64	11.51	9.97	2.35	4.31	3.52	12.74	20.84	340.85	358.5
3	25.62	25.24	54.41	18.23	2.53	31.08	18.92	12.64	17.83	13.47	1.98	6.17	4.41	13.56	21.67	344.62	358.7
4	33.21	20.87	74.42	18.54	3.01	36.07	25.39	15.75	19.12	17.62	2.54	5.89	4.45	14.36	20.71	341.85	358.9
5	41.45	18.19	88.77	22.64	3.24	40.37	34.48	21.67	21.21	21.85	4	7.7	5.87	10.26	19.84	341.68	364.6
6	43.45	22.64	87.93	22.74	3.58	42.29	33.41	22.77	31.98	20.29	3.67	8.56	6.83	9.68	18.62	343.9	358.4
7	44.61	19.28	96.21	21.68	4.52	41.62	29.58	19.47	30.01	16.19	4.01	8.1	4.82	8.65	19.34	344.1	358.6
8	43.19	20.61	95.22	20.98	4.2	42.06	43.13	17.63	30.84	18.29	3.48	7.35	5.66	12.57	18.65	344.3	358.8
9	40.71	17.02	93.58	23.85	4.6	38.46	36.76	20.09	30.58	14.99	4.36	8.32	5.26	14.59	20.73	344.5	359
10	35.67	15.09	73.82	21.75	3.26	29.82	17.18	14.71	21.71	14.92	2.45	5.65	4.57	16.38	20.95	344.7	364.6
11	30.7	14.01	66.9	22.76	2.98	27.43	20.54	15.5	20.32	14.45	2.17	5.93	4.65	11.56	21.46	344.9	351.3
12	41.77	14.67	88.41	21.47	3.94	40.61	34.85	16.42	27.71	18.95	4.64	8.31	4.54	10.78	23.42	344.8	351.5
13	43.81	19.68	92.99	20.16	3.49	41.13	39.3	18.54	28.28	18.22	3.61	6.73	5.65	10.63	20.74	343.9	351.7
14	45.63	21.23	99.47	21.76	3.11	40.2	40.47	20.44	28.94	17.76	3.22	7.87	5.81	8.25	21.69	344.7	351.9
15	49.73	24.34	106.94	25.62	4.34	41.34	32.32	22.12	31.36	17.86	4.05	7.56	6.05	9.63	22.85	344.7	352.1
16	43.16	19.99	94.15	26.23	3.91	42.27	41.98	19.07	29.24	19.57	3.64	5.44	5.05	10.67	22.48	344.9	351.2
17	46.6	24.37	100.59	24.56	3.15	41.79	41.75	20.47	29.08	18.23	3.74	7.21	6.12	12.84	23.41	344.4	351.4
18	44.74	24.47	97.45	23.84	3.23	41.5	41.7	21.03	28.68	18.25	3.86	7.05	6.09	11.85	21.67	344.6	351.6
19	47.66	20.81	103.36	20.81	3.76	40.81	39.11	20.59	31.81	15.54	3.94	8.02	6.13	16.37	20.76	344.8	351.8
20	48.12	22.36	105.38	22.36	3.92	41.12	28.65	20.34	30.99	16.78	3.06	8.06	5.76	14.85	19.25	343.8	352
21	48.56	22.77	106.56	22.71	4.04	41.39	29.49	21.06	32.2	17.25	3.21	7.17	6.01	12.94	18.67	344.2	352.2
22	31.39	13.19	68.96	13.19	2.86	26.67	22.83	13.01	20.61	7.65	3.01	5.29	4.68	10.73	21.57	344.6	352.3
23	37.61	19.47	88.03	19.47	3.33	29.63	29.14	15.7	27.76	5.94	2.79	5.59	4.24	11.62	20.96	344.1	352.5
24	35.61	17.09	73.62	17.09	2.94	18.63	34.2	9.76	14.69	4.65	2.74	4.76	4.26	10.84	21.75	343.9	352.7
25	37.55	16.43	77.03	16.43	3.56	26.75	33.27	11.72	20.34	6.53	3.3	5.95	5.04	12.74	22.85	344.9	352.9
26	30.78	13.75	72.99	13.75	3.01	23.82	31.12	13.02	19.82	6.25	2.36	4.63	4.23	14.36	23.75	344.7	353.1
27	25.21	14.29	61.23	14.29	2.58	19.41	20.59	9.47	13.43	5.51	3.08	4.1	4.02	15.85	24.62	344.6	353.3
28	30.9	16.58	62.34	16.58	2.47	28.63	18.75	11.48	17.59	13.08	2.45	4.78	4.31	11.84	17.56	344.2	352.4
29	32.65	13.82	65.03	13.82	2.62	30.26	18.66	12.44	18.95	14.15	2.83	5	4.27	14.67	19.55	344	352.6
30	30.32	14.93	56.23	14.93	2.35	28.92	17.7	9.31	17.12	12.58	2.24	4.49	4.13	13.79	21.58	343.8	352.8

## Sheet: Pollen germination test
07:00:00				ISP	84.24			ISP	No.	Sucrose/(g·L-1)	H3BO3/(mg·L-1)	CaCl2/(mg·L-1)	Germination rate/%	Standard deviation
09:00:00	82.45			1	92.67			1	1	0	0	0	23.68	1.67
11:00:00	91.86			2	80.36			2	2	0	50	50	70.24	1.34
13:00:00	74.24			3	73.52			3	3	0	100	150	55.34	1.22
15:00:00	60.52			4	67.67			4	4	0	200	250	73.28	1.42
17:00:00	45.67			5	62.27			5	5	0	300	350	40.26	1.63
19:00:00	51.47			6	55.37			6	6	50	0	50	76.67	1.44
21:00:00	58.67			7	49.44			7	7	50	50	150	68.35	2.16
				8	43.75			8	8	50	100	250	61.82	1.33
				9	36.67			9	9	50	200	350	67.25	1.56
									10	50	300	0	72.21	1.52
									11	100	0	150	76.38	1.03
									12	100	50	250	84.78	1.45
									13	100	100	350	43.52	1.48
									14	100	200	0	92.62	1.64
									15	100	300	50	79.43	0.92
									16	150	0	250	51.05	0.82
									17	150	50	350	65.58	1.02
									18	150	100	0	86.14	1.57
									19	150	200	50	86.85	2.05
									20	150	300	150	36.94	1.74
									21	300	0	350	41.72	1.58
									22	300	50	0	19.22	1.47
									23	300	100	50	38.54	1.41
									24	300	200	150	14.2	0.56
									25	300	300	250	27.57	1.63

## Sheet: Pollen storage test
storage days	Room temperature	Error	storage days	4℃	Error	-20	误差	-80	Error
2	82.58	0.75	6	90.53	8.07	88.64	3.7	86.75	7.63
4	61.34	1.4	12	81.64	3.69	79.65	0.67	78.21	8.65
6	38.25	0.86	18	69.78	8.03	72.34	7.63	75.35	4.55
8	16.62	2.21	24	45.23	3.7	56.57	8.65	62.34	6.42
10	8.21	1.71	30	31.25	0.67	42.35	4.55	49.34	4.96
12	3.57	1.01	36	16.72	7.63	33.46	6.42	38.74	0.75
			42	6.74	8.65	18.57	4.96	22.47	1.4
			48	0	4.55	10.67	0.75	16.84	0.86
			54	0	6.42	4.65	1.4	8.76	2.21
			60	0	4.96	0	0.86	3.46	1.71
